# Supplementary material for: Association between Anticholinergic Burden and Constipation: A Systematic Review
Source: Healthcare (Basel). 2021 May 13;9(5):581. doi: 10.3390/healthcare9050581 (PMC8153334; doi:10.3390/healthcare9050581)
Supplement: Supplementary file 1 [file healthcare-09-00581-s001.zip]

Archive with 5 entries (5 files):
- healthcare-1174593 Appendix and Supplementary author proofreading done/Supplementary file S1.pdf
- healthcare-1174593 Appendix and Supplementary author proofreading done/Supplementary File S2.pdf
- healthcare-1174593 Appendix and Supplementary author proofreading done/Supplementary File S3.pdf
- healthcare-1174593 Appendix and Supplementary author proofreading done/Supplementary File S4.pdf
- healthcare-1174593 Appendix and Supplementary author proofreading done/Supplementary Table S1.pdf
